# Supplementary material for: Genome-Wide Discovery of Structural Variants Reveals Distinct Variant Dynamics for Two Closely Related Monilinia Species
Source: Genome Biol Evol. 2023 May 22;15(6):evad085. doi: 10.1093/gbe/evad085 (PMC10234401; doi:10.1093/gbe/evad085)
Supplement: evad085_Supplementary_Data [file evad085_supplementary_data.zip]

Archive with 3 entries (3 files):
- Supplementary Tables_edited_final.docx
- Figure S1.tif
- Supplementary Data Legends.docx
